# Supplementary material for: Current Feeding Practice of Xenopus laevis in a Laboratory Setting
Source: Animals (Basel). 2022 May 1;12(9):1163. doi: 10.3390/ani12091163 (PMC9101390; doi:10.3390/ani12091163)
Supplement: Supplementary file 1 [file animals-12-01163-s001.zip]

Archive with 1 entries (1 files):
- animals-1699585-supplementary.pdf
